# Supplementary material for: 4,4′-Dimeth­oxy-2,2′-[(butane-1,4-diyldi­oxy)bis­(nitrilo­methyl­idyne)]diphenol
Source: Acta Crystallogr Sect E Struct Rep Online. 2010 Oct 20;66(Pt 11):o2831. doi: 10.1107/S1600536810040511 (PMC3009145; doi:10.1107/S1600536810040511)
Supplement: Supplementary file 2 [file e-66-o2831-Isup2.hkl]

# 
# h,k,l, Fc-squared, Fo-squared, sigma(Fo-squared) and status flag 
# 
data_I
_shelx_title ' 090615b in P2(1)/c' 
_shelx_refln_list_code          4 
_shelx_F_calc_maximum      140.23 
_exptl_crystal_F_000       412.00 
_reflns_d_resolution_high  0.8404 
 
loop_ 
 _symmetry_equiv_pos_as_xyz 
 'x, y, z' 
 '-x, y+1/2, -z+1/2' 
 '-x, -y, -z' 
 'x, -y-1/2, z-1/2' 
 
_cell_length_a     4.7310 
_cell_length_b    17.1418 
_cell_length_c    12.2648 
_cell_angle_alpha  90.000 
_cell_angle_beta   90.981 
_cell_angle_gamma  90.000 
 
_shelx_F_squared_multiplier     1.000 
 
loop_ 
 _refln_index_h 
 _refln_index_k 
 _refln_index_l 
 _refln_F_squared_calc 
 _refln_F_squared_meas 
 _refln_F_squared_sigma 
 _refln_observed_status 
   1   0   0     3240.23     3094.91    117.20 o 
   2   0   0     1357.25     1322.81     54.63 o 
   3   0   0       85.72       68.73     11.16 o 
   4   0   0       14.87        9.46      9.16 o 
   5   0   0        2.90        3.52      6.78 o 
   1   1   0        2.16        1.22      1.76 o 
   2   1   0       75.08       61.04      5.78 o 
   3   1   0        0.22       -4.29      3.51 o 
   4   1   0        0.22       -0.15      4.27 o 
   5   1   0        0.14       -3.68      7.66 o 
   0   2   0     3438.91     3356.67    102.78 o 
   1   2   0     1182.71     1107.78     35.13 o 
   2   2   0       53.79       47.15      8.68 o 
   3   2   0        0.42        0.53      3.31 o 
   4   2   0        2.42       -2.66      4.97 o 
   5   2   0       37.30       53.37     14.16 o 
   1   3   0    19664.70    17933.30    404.26 o 
   2   3   0       78.30       82.20     10.22 o 
   3   3   0      246.79      258.78     19.96 o 
   4   3   0       10.25        8.07      7.02 o 
   5   3   0       13.49       22.14     11.53 o 
   0   4   0      248.68      242.27      8.38 o 
   1   4   0      568.26      563.73     15.40 o 
   2   4   0       16.49       20.26      3.47 o 
   3   4   0        9.26        8.63      3.79 o 
   4   4   0        0.14       -4.83      6.07 o 
   5   4   0        4.96      -10.24      7.31 o 
   1   5   0     1400.55     1386.66     34.25 o 
   2   5   0       17.28       22.92      9.91 o 
   3   5   0       27.24       21.78     14.24 o 
   4   5   0       98.65      114.03     43.97 o 
   5   5   0        1.48        2.18      9.14 o 
   0   6   0      564.27      519.07     16.82 o 
   1   6   0      160.01      178.84      6.93 o 
   2   6   0     1724.80     1663.67     43.38 o 
   3   6   0        1.95       -0.01      5.02 o 
   4   6   0       24.29       39.31     26.32 o 
   5   6   0        1.12        1.54     10.14 o 
   1   7   0       71.70       79.11      4.91 o 
   2   7   0      553.62      514.20     19.33 o 
   3   7   0        3.29        7.19      5.81 o 
   4   7   0      120.14      141.74     44.71 o 
   5   7   0        1.01       -0.95     10.43 o 
   0   8   0       71.06       75.72      6.31 o 
   1   8   0        0.91       -0.86      1.56 o 
   2   8   0      222.40      218.52     10.66 o 
   3   8   0       76.96       93.52     24.57 o 
   4   8   0        3.84        2.03      7.53 o 
   5   8   0        0.95        2.21     11.19 o 
   1   9   0       22.53       21.76      2.82 o 
   2   9   0       12.05        8.88      3.82 o 
   3   9   0        6.67        9.14      6.48 o 
   4   9   0       22.75       33.56     10.37 o 
   5   9   0        3.87        1.84     11.43 o 
   0  10   0       37.58       53.84     17.10 o 
   1  10   0        6.55        2.24      2.42 o 
   2  10   0       20.49       22.20      4.94 o 
   3  10   0       54.55       70.54     14.10 o 
   4  10   0        0.45       -2.08      7.66 o 
   1  11   0      112.14      112.40     13.98 o 
   2  11   0       21.89       25.18      5.61 o 
   3  11   0        8.86        9.01      5.89 o 
   4  11   0        0.09       -8.61      7.77 o 
   0  12   0        7.41        6.71      8.21 o 
   1  12   0        0.67       -1.10      3.27 o 
   2  12   0      126.24      126.09     11.08 o 
   3  12   0       41.76       36.08      7.46 o 
   4  12   0        0.05       -5.51      7.50 o 
   1  13   0       94.90      116.83      9.97 o 
   2  13   0      461.12      461.25     17.18 o 
   3  13   0        0.13       -3.68      5.88 o 
   4  13   0       16.93       16.27     10.73 o 
   0  14   0      101.25      132.06     15.94 o 
   1  14   0       24.94       22.62      5.73 o 
   2  14   0      205.39      203.88     11.74 o 
   3  14   0       11.02        2.38      6.32 o 
   4  14   0       16.49       26.89     12.54 o 
   1  15   0      106.70      128.56     10.64 o 
   2  15   0        0.20        0.91      5.64 o 
   3  15   0        3.67        4.01      7.05 o 
   0  16   0       25.26       28.29     10.22 o 
   1  16   0       91.94      108.18     10.49 o 
   2  16   0       14.20       17.49      6.90 o 
   3  16   0        3.10       -0.90      7.54 o 
   1  17   0      289.05      304.63     16.92 o 
   2  17   0       16.89        5.84      7.08 o 
   3  17   0       17.27       19.66      8.45 o 
   0  18   0       75.92       88.36     17.03 o 
   1  18   0       19.96       36.66      9.38 o 
   2  18   0        0.38       -6.37      6.63 o 
   1  19   0        0.43       -1.95      7.86 o 
   2  19   0        0.22        0.95      8.68 o 
   0  20   0      504.17      496.24     34.54 o 
   1  20   0       19.29       16.75     10.22 o 
  -5   1   1        5.46       -2.18      7.02 o 
  -4   1   1       18.84        8.84      3.46 o 
  -3   1   1        5.64        2.38      4.61 o 
  -2   1   1      246.65      247.30     10.30 o 
  -1   1   1        7.95        5.00      2.43 o 
   0   1   1        3.50        2.28      0.72 o 
   1   1   1       20.26       24.53      2.18 o 
   2   1   1      646.88      713.30     23.12 o 
   3   1   1        1.66       -4.19      3.70 o 
   4   1   1        0.15       -3.80      4.26 o 
   5   1   1        3.53       15.49     50.96 o 
  -5   2   1       12.89        7.90      3.93 o 
  -4   2   1        2.86       -2.63      8.09 o 
  -3   2   1        0.00       -4.61      3.07 o 
  -2   2   1        0.60       -3.24      2.23 o 
  -1   2   1     1718.22     1857.97     42.67 o 
   0   2   1       80.43       81.67      3.67 o 
   1   2   1     1945.85     2022.73     62.90 o 
   2   2   1        1.89       -1.40      2.25 o 
   3   2   1       82.37       87.32     10.74 o 
   4   2   1        1.99       -1.75      4.66 o 
   5   2   1        4.48       -3.91     10.96 o 
  -5   3   1       97.97       63.02     37.94 o 
  -4   3   1       22.05       19.51     10.59 o 
  -3   3   1        1.03       -4.27      3.39 o 
  -2   3   1      107.61      100.00      5.10 o 
  -1   3   1     3536.18     3427.20     88.93 o 
   0   3   1      118.42      106.31      3.74 o 
   1   3   1     2320.62     2351.11     44.91 o 
   2   3   1        0.96       -0.83      2.25 o 
   3   3   1        6.32        6.70      5.01 o 
   4   3   1      173.67      183.92     16.23 o 
   5   3   1       12.11       -4.85     11.48 o 
  -5   4   1       25.83       16.01     13.82 o 
  -4   4   1       16.63        9.59      7.33 o 
  -3   4   1      116.68      135.04     16.76 o 
  -2   4   1      137.79      137.50      7.23 o 
  -1   4   1    12906.80    12542.18    494.00 o 
   0   4   1      514.26      467.88     16.97 o 
   1   4   1        7.53        6.46      1.07 o 
   2   4   1        2.76        0.56      1.92 o 
   3   4   1        7.05        5.39      3.28 o 
   4   4   1        2.82        2.25      6.32 o 
   5   4   1       13.44        4.54     13.16 o 
  -5   5   1        2.01        1.90      3.79 o 
  -4   5   1       95.59      103.23     35.77 o 
  -3   5   1        0.90       -3.83      4.64 o 
  -2   5   1      550.79      541.74     20.10 o 
  -1   5   1       74.45       79.18      4.30 o 
   0   5   1      589.46      592.42     12.49 o 
   1   5   1      280.64      285.01      9.66 o 
   2   5   1        1.09       -0.54      1.63 o 
   3   5   1        7.35       -0.86      3.88 o 
   4   5   1       28.37       38.44      9.56 o 
   5   5   1        7.48        0.89     12.53 o 
  -5   6   1        1.17       -0.64      3.88 o 
  -4   6   1      113.62      129.45     15.34 o 
  -3   6   1       42.78       66.27     14.54 o 
  -2   6   1       48.05       50.22      6.27 o 
  -1   6   1       19.83       22.73      2.42 o 
   0   6   1      552.39      536.12     14.74 o 
   1   6   1      291.92      275.44      7.80 o 
   2   6   1      155.05      157.99      5.73 o 
   3   6   1       39.64       35.03     15.01 o 
   4   6   1       31.28       18.13     10.85 o 
   5   6   1       71.97       54.44     17.33 o 
  -5   7   1       13.90        3.28      4.54 o 
  -4   7   1      260.51      316.78     31.61 o 
  -3   7   1        9.16       10.77      6.40 o 
  -2   7   1     4035.46     3966.66    225.78 o 
  -1   7   1       74.28       76.48      3.61 o 
   0   7   1     1012.14      993.26     31.46 o 
   1   7   1       21.26       25.59      2.25 o 
   2   7   1       13.99       13.09      3.26 o 
   3   7   1       48.48       74.59     18.88 o 
   4   7   1       57.59       80.80     36.10 o 
   5   7   1        0.89       -9.89     12.18 o 
  -5   8   1        0.96       -6.47      7.65 o 
  -4   8   1       28.58       30.19     10.79 o 
  -3   8   1      198.53      191.44     14.10 o 
  -2   8   1       30.88       39.76      7.27 o 
  -1   8   1       30.44       34.62      4.90 o 
   0   8   1        1.67       -0.54      1.73 o 
   1   8   1       10.24        8.44      1.90 o 
   2   8   1      266.11      257.35     13.76 o 
   3   8   1       27.26       19.85      7.01 o 
   4   8   1       21.81       23.80      8.86 o 
   5   8   1       21.18       40.04     17.05 o 
  -5   9   1        0.00       -1.56      4.90 o 
  -4   9   1        5.81       -2.49      8.95 o 
  -3   9   1      124.53      162.58     16.66 o 
  -2   9   1       11.79        9.24      4.14 o 
  -1   9   1       71.35       79.26      4.33 o 
   0   9   1       82.30       78.06      5.91 o 
   1   9   1       67.18       67.69      6.63 o 
   2   9   1       87.35      103.29     10.60 o 
   3   9   1      205.63      205.17     14.05 o 
   4   9   1       34.19       41.30     10.59 o 
   5   9   1        3.75      -12.94     11.70 o 
  -4  10   1       29.67       31.16     15.22 o 
  -3  10   1     2388.51     2492.20    293.13 o 
  -2  10   1      244.71      206.48     12.07 o 
  -1  10   1      323.54      331.70      9.58 o 
   0  10   1       40.15       44.56      4.79 o 
   1  10   1       64.04       60.64      3.92 o 
   2  10   1       49.13       47.99      6.26 o 
   3  10   1      304.70      287.09     13.53 o 
   4  10   1       12.24        4.54      8.59 o 
  -4  11   1        0.49       -7.85      8.33 o 
  -3  11   1       67.54       78.46      9.85 o 
  -2  11   1       24.78       15.97      5.12 o 
  -1  11   1        9.24        5.27      3.45 o 
   0  11   1       22.78       22.33      3.12 o 
   1  11   1        3.06        1.97      3.09 o 
   2  11   1       44.32       44.32     12.55 o 
   3  11   1       76.23       87.09     19.49 o 
   4  11   1        4.50        7.84      8.74 o 
  -4  12   1       17.23       16.02     10.23 o 
  -3  12   1       21.90       13.64      7.83 o 
  -2  12   1        0.01       -0.90      4.56 o 
  -1  12   1        5.49        0.49      3.63 o 
   0  12   1        2.80        4.18      2.57 o 
   1  12   1        2.65        1.37      3.49 o 
   2  12   1      204.76      189.23      9.70 o 
   3  12   1       42.16       46.56      7.98 o 
   4  12   1        0.88       -3.03      8.53 o 
  -4  13   1       85.49      124.95     23.57 o 
  -3  13   1        5.01       -2.78      5.64 o 
  -2  13   1      748.74      752.67     44.26 o 
  -1  13   1       50.15       56.76     18.19 o 
   0  13   1       72.34       79.78      6.33 o 
   1  13   1       32.49       36.92      5.96 o 
   2  13   1       13.89       12.63      5.58 o 
   3  13   1       27.58       26.83      7.48 o 
   4  13   1        9.35        7.85     10.00 o 
  -4  14   1        0.88       -0.66     14.08 o 
  -3  14   1        0.13       -5.54      6.07 o 
  -2  14   1        8.78        6.36      5.75 o 
  -1  14   1        3.85        0.90      5.88 o 
   0  14   1        5.74        5.57      4.64 o 
   1  14   1        4.13       -0.92      3.85 o 
   2  14   1       94.93       93.41     11.32 o 
   3  14   1        4.84       -3.26      5.89 o 
   4  14   1       33.95       48.57     13.12 o 
  -3  15   1        1.09      -10.83      7.38 o 
  -2  15   1       25.85       23.18      7.42 o 
  -1  15   1        0.58       -1.66      4.87 o 
   0  15   1        9.17        4.91      5.32 o 
   1  15   1      102.22      122.84     10.51 o 
   2  15   1        0.00       -4.14      4.94 o 
   3  15   1        0.08       -8.37      5.58 o 
  -3  16   1        0.72       -0.12      7.14 o 
  -2  16   1        1.76        1.44      7.17 o 
  -1  16   1      284.39      301.43     13.79 o 
   0  16   1       25.35       16.67      6.58 o 
   1  16   1        0.13       -2.90      5.05 o 
   2  16   1        1.08        1.79      5.74 o 
   3  16   1        4.62        0.57      7.32 o 
  -3  17   1        4.75       -6.71      8.39 o 
  -2  17   1        0.52       -0.96      6.53 o 
  -1  17   1       14.60       20.76      8.66 o 
   0  17   1       19.54       17.38      8.61 o 
   1  17   1      143.90      157.28     14.92 o 
   2  17   1        1.06       -1.94      6.06 o 
   3  17   1        9.66        9.62      7.10 o 
  -2  18   1        1.47       -2.67      7.69 o 
  -1  18   1       21.84        8.26      8.32 o 
   0  18   1       21.36        8.58      7.28 o 
   1  18   1        7.62        3.11      7.57 o 
   2  18   1        0.23       -2.67      6.88 o 
  -2  19   1        0.09       -1.28      8.62 o 
  -1  19   1       10.16       -0.83      8.21 o 
   0  19   1        1.12        8.93      7.91 o 
   1  19   1        0.60       -4.25      7.64 o 
   2  19   1        1.10        7.46      8.94 o 
  -1  20   1        1.26       -9.76      8.18 o 
   0  20   1       17.75       16.97      9.51 o 
   1  20   1        0.76       -5.69      9.09 o 
  -4   0   2       36.72       26.23      8.07 o 
  -3   0   2        0.07       -4.74      5.44 o 
  -2   0   2      235.44      238.80     15.03 o 
  -1   0   2      442.12      413.75     18.46 o 
   0   0   2     1515.75     1489.07     42.18 o 
   1   0   2      923.23      984.53     29.64 o 
   2   0   2        0.04       -1.63      2.88 o 
   3   0   2       40.26       48.90      7.32 o 
   4   0   2        2.96        1.04      5.37 o 
   5   0   2        6.77        4.35     29.58 o 
  -5   1   2        6.79        3.63      7.26 o 
  -4   1   2        5.90       -2.65      4.15 o 
  -3   1   2       24.50       32.87      7.79 o 
  -2   1   2      138.59      148.10      7.80 o 
  -1   1   2     1298.01     1231.92     34.56 o 
   0   1   2     7631.17     6968.19    122.18 o 
   1   1   2     1308.26     1265.13     23.61 o 
   2   1   2      128.97      121.49      4.45 o 
   3   1   2     1503.82     1652.85     36.57 o 
   4   1   2        0.00       -2.54      3.95 o 
   5   1   2        0.09      -12.97     18.61 o 
  -5   2   2        5.04        3.26      3.92 o 
  -4   2   2        0.03       -5.09      3.76 o 
  -3   2   2        8.20        9.19      4.78 o 
  -2   2   2       65.77       61.66      6.27 o 
  -1   2   2     1178.62     1144.37     27.29 o 
   0   2   2     4785.40     4689.79     82.61 o 
   1   2   2      224.64      191.12      4.25 o 
   2   2   2     1406.48     1412.41     30.24 o 
   3   2   2       57.97       53.75      7.33 o 
   4   2   2       25.50       25.93      6.75 o 
   5   2   2       12.08        3.02     10.63 o 
  -5   3   2      181.27      110.14     30.29 o 
  -4   3   2       44.40       45.66     17.49 o 
  -3   3   2      149.45      150.83     20.45 o 
  -2   3   2       50.16       60.54      5.13 o 
  -1   3   2      367.18      346.41      8.64 o 
   0   3   2      884.15      913.11     17.72 o 
   1   3   2     1065.19     1055.31     18.23 o 
   2   3   2      168.11      166.69      5.75 o 
   3   3   2        0.31        1.13      3.16 o 
   4   3   2       16.69       25.52      9.98 o 
   5   3   2        0.01       -8.08      9.37 o 
  -5   4   2        8.18        3.76      4.83 o 
  -4   4   2        5.98        4.22      4.81 o 
  -3   4   2       62.02       62.49      7.55 o 
  -2   4   2      187.51      183.45      9.04 o 
  -1   4   2     1256.81     1282.02     30.15 o 
   0   4   2      403.89      371.62      7.98 o 
   1   4   2     2169.38     2261.03     37.67 o 
   2   4   2     1802.39     1996.04     61.17 o 
   3   4   2        1.09       -1.08      2.93 o 
   4   4   2      105.44      118.83     38.08 o 
   5   4   2       31.68       23.72     24.64 o 
  -5   5   2        5.33       -5.61      4.99 o 
  -4   5   2        6.60        7.29      6.03 o 
  -3   5   2       27.42       33.52      7.46 o 
  -2   5   2       46.10       51.92      3.90 o 
  -1   5   2      224.64      234.58     17.97 o 
   0   5   2      179.18      166.66      5.33 o 
   1   5   2     1350.47     1318.97     28.03 o 
   2   5   2       58.77       56.63      7.47 o 
   3   5   2       13.91        7.71      3.89 o 
   4   5   2       14.34       10.94      7.46 o 
   5   5   2        6.96        1.60     10.36 o 
  -5   6   2        0.54       -4.71      4.10 o 
  -4   6   2      442.21      288.71    126.29 o 
  -3   6   2       88.41       94.39     44.71 o 
  -2   6   2      127.49      130.86     10.30 o 
  -1   6   2      110.90      127.79      8.70 o 
   0   6   2       16.22       12.49      1.93 o 
   1   6   2      105.11      113.60      5.55 o 
   2   6   2      343.30      353.56      8.35 o 
   3   6   2        1.58       -2.37      4.24 o 
   4   6   2       32.42       48.76     18.95 o 
   5   6   2       21.25        9.07     11.57 o 
  -5   7   2        1.07       -4.39      4.45 o 
  -4   7   2        6.91       -2.55      4.54 o 
  -3   7   2       30.97       28.58      7.81 o 
  -2   7   2      475.59      491.47     30.81 o 
  -1   7   2       63.50       66.82      5.52 o 
   0   7   2       33.21       30.38      2.64 o 
   1   7   2     1200.96     1273.28     24.45 o 
   2   7   2        0.15       -1.93      1.86 o 
   3   7   2        6.33        0.60      4.64 o 
   4   7   2      140.79      199.35     34.14 o 
   5   7   2        8.75        5.22     10.50 o 
  -5   8   2        2.17        1.55      5.04 o 
  -4   8   2       26.82       13.11     12.19 o 
  -3   8   2       17.44       12.75     15.61 o 
  -2   8   2      417.34      435.45     41.29 o 
  -1   8   2       14.05        7.04      2.61 o 
   0   8   2      118.73       98.66      5.06 o 
   1   8   2       36.54       39.62      2.97 o 
   2   8   2        0.11       -2.08      2.66 o 
   3   8   2       86.67      103.21     23.41 o 
   4   8   2        2.70        1.77      7.15 o 
   5   8   2        3.97        7.95     11.21 o 
  -5   9   2        1.47       -0.49      5.00 o 
  -4   9   2       19.60        4.27      5.72 o 
  -3   9   2       22.95       38.00      8.06 o 
  -2   9   2       48.70       56.03     17.70 o 
  -1   9   2      198.57      211.02     10.61 o 
   0   9   2      116.47      117.82      4.25 o 
   1   9   2        4.01        3.71      1.94 o 
   2   9   2       52.82       57.31     10.08 o 
   3   9   2       15.34       14.13      5.23 o 
   4   9   2        1.05       -2.15      7.38 o 
  -4  10   2        0.05       -8.97      5.98 o 
  -3  10   2        8.65       12.99     10.29 o 
  -2  10   2        2.86        2.78      4.13 o 
  -1  10   2       18.22       25.56      5.61 o 
   0  10   2       14.44       16.88      2.75 o 
   1  10   2        0.09       -2.84      1.89 o 
   2  10   2       12.47       10.96      4.27 o 
   3  10   2        9.94        7.58      5.12 o 
   4  10   2       11.45        7.46      8.27 o 
  -4  11   2        0.26       -1.43      6.07 o 
  -3  11   2        0.13        4.06      5.55 o 
  -2  11   2        0.12       -1.07      3.99 o 
  -1  11   2      118.71      117.42      7.50 o 
   0  11   2        0.40        0.21      2.18 o 
   1  11   2        0.19       -1.68      2.73 o 
   2  11   2       36.16       31.37      5.53 o 
   3  11   2        6.65        7.14      5.52 o 
   4  11   2        3.85       -1.00      7.12 o 
  -4  12   2       21.59        9.56      7.89 o 
  -3  12   2       25.25       25.11      7.03 o 
  -2  12   2      219.22      202.65     10.42 o 
  -1  12   2       32.67       26.93      5.28 o 
   0  12   2        6.96        4.62      2.60 o 
   1  12   2       58.03       62.18      5.71 o 
   2  12   2       42.06       36.13      5.74 o 
   3  12   2       29.57       19.30      7.59 o 
   4  12   2        2.09       -1.43      6.75 o 
  -4  13   2        9.62        9.10     10.61 o 
  -3  13   2       12.25       15.17      6.67 o 
  -2  13   2      147.41      162.08     11.15 o 
  -1  13   2       40.00       33.76      5.81 o 
   0  13   2        8.28        5.71      3.37 o 
   1  13   2      235.68      239.28     15.36 o 
   2  13   2        0.80       -5.52      4.02 o 
   3  13   2       15.35        9.45      5.63 o 
   4  13   2       42.23       39.98     10.17 o 
  -4  14   2       94.65      123.71     31.14 o 
  -3  14   2        3.77        0.08      6.60 o 
  -2  14   2       49.57       40.68      7.71 o 
  -1  14   2        1.88       -2.84      4.15 o 
   0  14   2        9.87       11.74      5.71 o 
   1  14   2       21.01       15.21      4.58 o 
   2  14   2       77.31       81.79      8.05 o 
   3  14   2        0.00       -7.54      5.03 o 
   4  14   2        4.56        1.97      8.33 o 
  -3  15   2        4.57        2.82      7.19 o 
  -2  15   2        2.97       -2.70      5.21 o 
  -1  15   2       14.65       18.31      6.08 o 
   0  15   2        2.32       -3.90      4.63 o 
   1  15   2        2.99        0.13      4.67 o 
   2  15   2       17.53        9.93      6.40 o 
   3  15   2        2.81       -6.19      5.60 o 
  -3  16   2        3.08        1.22      7.22 o 
  -2  16   2        7.79        0.94      6.26 o 
  -1  16   2       81.66       78.93      9.51 o 
   0  16   2       15.53       15.76      6.64 o 
   1  16   2       78.25       86.54      9.53 o 
   2  16   2      162.57      167.60     19.82 o 
   3  16   2        0.09       -1.62      6.14 o 
  -3  17   2        8.13        1.24     11.24 o 
  -2  17   2        0.85       -5.90      6.37 o 
  -1  17   2       16.80        0.54      6.72 o 
   0  17   2        1.59       -5.28      5.49 o 
   1  17   2       82.59      108.12     12.65 o 
   2  17   2       17.96        8.53      8.30 o 
   3  17   2        0.18       -5.07      6.95 o 
  -2  18   2        0.29       -6.75      6.19 o 
  -1  18   2       15.12       15.21      8.33 o 
   0  18   2        5.15        3.55      6.83 o 
   1  18   2        0.24       -0.99      7.20 o 
   2  18   2       15.16       14.79      7.60 o 
  -1  19   2        6.13       -1.36      7.77 o 
   0  19   2      146.34      176.63     17.21 o 
   1  19   2       13.99       13.35      8.82 o 
   0  20   2       25.49       35.63     10.75 o 
  -5   1   3        1.02       -0.31      6.70 o 
  -4   1   3       23.66       34.01      7.45 o 
  -3   1   3       51.37       61.44      8.50 o 
  -2   1   3       15.46       18.96      4.58 o 
  -1   1   3      755.25      756.59     22.53 o 
   0   1   3       25.66       24.50      2.52 o 
   1   1   3      405.45      381.84      8.18 o 
   2   1   3       32.83       37.11      4.11 o 
   3   1   3        1.46       -3.10      2.65 o 
   4   1   3        1.49       -5.76      4.20 o 
   5   1   3        2.05       -3.57     19.27 o 
  -5   2   3       65.75       43.98      7.32 o 
  -4   2   3       22.59       26.40      7.03 o 
  -3   2   3       11.36       17.72      6.12 o 
  -2   2   3      303.67      321.37     12.71 o 
  -1   2   3       56.10       54.95      4.12 o 
   0   2   3     2515.60     2455.35     44.01 o 
   1   2   3      167.79      179.18      4.07 o 
   2   2   3      155.33      163.56      5.24 o 
   3   2   3       60.85       63.61      5.12 o 
   4   2   3       13.26        8.51      6.13 o 
   5   2   3       10.26       -4.21      9.86 o 
  -5   3   3       23.52       19.15      6.58 o 
  -4   3   3       37.10       26.52      7.24 o 
  -3   3   3       18.41       22.34      5.24 o 
  -2   3   3      793.97      863.56     26.90 o 
  -1   3   3      577.13      555.08     14.72 o 
   0   3   3        4.88        2.50      1.22 o 
   1   3   3     2008.24     2033.43     34.08 o 
   2   3   3     1112.48     1185.33     23.56 o 
   3   3   3       13.27       15.06      3.42 o 
   4   3   3        0.08       -7.13      5.44 o 
   5   3   3       23.55       16.19     10.87 o 
  -5   4   3       37.84       18.16     18.65 o 
  -4   4   3        1.97       -3.71      4.86 o 
  -3   4   3        1.24        2.33      3.97 o 
  -2   4   3      144.10      150.84      6.66 o 
  -1   4   3      930.39      841.74     23.10 o 
   0   4   3       32.11       27.50      2.13 o 
   1   4   3      340.12      314.39      6.53 o 
   2   4   3      824.95      850.08     19.32 o 
   3   4   3        1.37        0.50      2.76 o 
   4   4   3       85.74       99.03     13.51 o 
   5   4   3       38.28       41.42     13.00 o 
  -5   5   3        4.16       -0.33      4.73 o 
  -4   5   3       54.58       49.79     17.07 o 
  -3   5   3       41.47       26.31      7.49 o 
  -2   5   3      320.70      353.97     11.43 o 
  -1   5   3      162.81      159.70      7.34 o 
   0   5   3      150.51      129.47      3.88 o 
   1   5   3        0.02       -0.46      1.18 o 
   2   5   3        7.29        7.05      2.23 o 
   3   5   3        3.41        1.70      3.24 o 
   4   5   3       20.51       15.22      7.52 o 
   5   5   3        8.38       -4.99      9.20 o 
  -5   6   3        1.35       -6.33      6.29 o 
  -4   6   3       75.18       76.90     15.96 o 
  -3   6   3       75.27       70.39      9.82 o 
  -2   6   3     1193.89     1320.61     33.37 o 
  -1   6   3     3092.23     3385.04    135.99 o 
   0   6   3        0.35       -1.42      1.28 o 
   1   6   3     1468.37     1588.88     29.94 o 
   2   6   3      484.87      458.62     13.34 o 
   3   6   3        0.11       -0.21      4.14 o 
   4   6   3       77.22       77.59     12.53 o 
   5   6   3        5.46      -10.41      9.43 o 
  -5   7   3        1.36       -3.08      4.94 o 
  -4   7   3       82.91       71.36     27.95 o 
  -3   7   3       27.81       27.61      7.52 o 
  -2   7   3      136.27      136.42      7.83 o 
  -1   7   3      478.72      513.87     19.46 o 
   0   7   3       36.78       32.98      2.72 o 
   1   7   3      181.51      201.03      5.62 o 
   2   7   3       33.58       36.00      2.79 o 
   3   7   3        0.45        3.18      4.12 o 
   4   7   3       74.63       61.36     12.60 o 
   5   7   3        7.37        0.99     10.73 o 
  -5   8   3        0.15       -1.03      5.39 o 
  -4   8   3        2.86        4.63      6.06 o 
  -3   8   3      197.52      184.75     34.11 o 
  -2   8   3        3.39        6.69      4.10 o 
  -1   8   3      321.52      357.87     10.19 o 
   0   8   3       75.69       80.69      6.36 o 
   1   8   3      279.69      301.70      7.68 o 
   2   8   3       53.84       65.73     13.74 o 
   3   8   3        2.08       -1.85      4.31 o 
   4   8   3       25.22       10.28      8.26 o 
   5   8   3        0.01       -7.11     10.36 o 
  -4   9   3       22.29       21.12      7.60 o 
  -3   9   3      491.29      473.90    114.45 o 
  -2   9   3      251.97      259.89     13.57 o 
  -1   9   3        0.68        1.42      2.54 o 
   0   9   3     2618.42     2683.56     75.57 o 
   1   9   3        2.22        1.56      1.89 o 
   2   9   3        3.02        2.49      3.08 o 
   3   9   3      443.03      429.36     23.42 o 
   4   9   3        6.13       -1.75      7.60 o 
  -4  10   3        6.79        4.91      7.02 o 
  -3  10   3       10.15        3.31      6.65 o 
  -2  10   3       33.07       41.66      6.76 o 
  -1  10   3       20.73       22.54      3.87 o 
   0  10   3       47.54       62.60      5.49 o 
   1  10   3       15.04       11.38      2.63 o 
   2  10   3       44.58       34.55      4.93 o 
   3  10   3       36.84       32.85      5.90 o 
   4  10   3        7.81       -4.65      8.44 o 
  -4  11   3        4.29        0.92      9.04 o 
  -3  11   3      210.08      237.24     31.03 o 
  -2  11   3       61.25       74.98      8.46 o 
  -1  11   3       20.66       17.16      4.69 o 
   0  11   3     1111.38     1138.23     26.12 o 
   1  11   3        0.49       -2.33      2.64 o 
   2  11   3        1.27       -0.39      3.35 o 
   3  11   3      245.77      223.41     16.62 o 
   4  11   3        0.08       -0.07      8.63 o 
  -4  12   3       16.15       18.92     10.01 o 
  -3  12   3      151.29      186.03     23.79 o 
  -2  12   3        1.75       -5.30      4.48 o 
  -1  12   3      177.39      165.53      9.13 o 
   0  12   3        5.77        8.05      2.81 o 
   1  12   3      103.49       97.75      6.52 o 
   2  12   3       12.08        9.31      4.15 o 
   3  12   3       13.78       13.83      5.56 o 
   4  12   3       11.59        5.12     10.21 o 
  -4  13   3       10.91       -0.68      8.07 o 
  -3  13   3        9.14        5.85      6.31 o 
  -2  13   3       19.68       11.07      5.99 o 
  -1  13   3       20.66       17.64      5.07 o 
   0  13   3       11.56        9.19      3.57 o 
   1  13   3        0.36       -2.29      3.40 o 
   2  13   3       12.42        6.16      4.64 o 
   3  13   3        0.67       -6.64      5.05 o 
   4  13   3        0.87       -3.52     10.14 o 
  -3  14   3        2.98       -2.54      6.49 o 
  -2  14   3       84.82       92.75     16.31 o 
  -1  14   3      140.16      140.82     10.03 o 
   0  14   3        3.05       -2.13      4.24 o 
   1  14   3      117.77      124.31      7.42 o 
   2  14   3       84.16       77.31      7.82 o 
   3  14   3        5.01        3.19      5.74 o 
  -3  15   3        4.03        8.48      7.65 o 
  -2  15   3       67.32       60.51      9.07 o 
  -1  15   3        2.17       -3.51      5.17 o 
   0  15   3        2.75       -1.36      4.73 o 
   1  15   3       14.84        9.82      5.21 o 
   2  15   3        1.11       -2.44      4.80 o 
   3  15   3        0.79       -8.25      5.50 o 
  -3  16   3        0.05       -6.35      7.21 o 
  -2  16   3        5.62        5.45      6.59 o 
  -1  16   3       36.67       50.86     12.83 o 
   0  16   3        1.79       -1.71      5.57 o 
   1  16   3       48.84       47.24      8.03 o 
   2  16   3       18.77       12.60      6.04 o 
   3  16   3        4.89        0.67      7.59 o 
  -2  17   3       16.64       15.36      7.93 o 
  -1  17   3        3.96       -4.39      6.75 o 
   0  17   3        2.70        0.40      6.48 o 
   1  17   3       32.96       35.18      9.86 o 
   2  17   3       19.36       21.54      8.08 o 
  -2  18   3        4.38       -8.50      7.03 o 
  -1  18   3        3.60       -1.72      8.11 o 
   0  18   3       14.03       24.82      8.99 o 
   1  18   3        0.04        0.55      7.74 o 
   2  18   3        0.27       -2.49      7.32 o 
  -1  19   3        5.88        2.42      9.08 o 
   0  19   3        4.82       -3.73      8.04 o 
   1  19   3        0.16        1.25      8.48 o 
  -4   0   4        4.91        8.64     10.13 o 
  -3   0   4      139.34      168.45     15.23 o 
  -2   0   4       61.00       55.09      8.94 o 
  -1   0   4        2.15        2.18      2.81 o 
   0   0   4       11.34       10.80      2.48 o 
   1   0   4      764.19      776.39     38.41 o 
   2   0   4      166.50      163.65      6.41 o 
   3   0   4      498.54      464.84     19.27 o 
   4   0   4       14.54       13.50      7.51 o 
   5   0   4        0.07        5.24     19.79 o 
  -5   1   4       34.76       10.64      6.98 o 
  -4   1   4        0.21       -8.14      5.42 o 
  -3   1   4      717.88      830.40     32.40 o 
  -2   1   4        5.45        9.36      3.89 o 
  -1   1   4       36.42       49.00      4.73 o 
   0   1   4     4956.97     4758.69    107.02 o 
   1   1   4      196.46      167.93      5.43 o 
   2   1   4        3.23        1.19      1.87 o 
   3   1   4       15.83       14.52      3.95 o 
   4   1   4       25.58       17.04      7.55 o 
   5   1   4        1.38      -19.40     19.86 o 
  -5   2   4        3.62       -2.44      5.92 o 
  -4   2   4       29.46       31.36      6.43 o 
  -3   2   4        1.42       -1.57      5.51 o 
  -2   2   4      588.32      632.24     21.32 o 
  -1   2   4        5.23        5.92      2.46 o 
   0   2   4       20.09       15.44      1.98 o 
   1   2   4     1056.23     1039.06     18.19 o 
   2   2   4      316.10      314.76     11.88 o 
   3   2   4        0.88       -1.03      3.18 o 
   4   2   4        3.45       -4.76      5.43 o 
   5   2   4        0.52       -4.02     10.22 o 
  -5   3   4        0.11       -2.30      5.42 o 
  -4   3   4       19.09       28.86      7.99 o 
  -3   3   4       22.46       28.92      5.89 o 
  -2   3   4        9.02        9.36      3.40 o 
  -1   3   4      231.91      219.35      9.99 o 
   0   3   4      124.95      120.90      3.69 o 
   1   3   4      164.91      157.04      4.02 o 
   2   3   4      454.87      477.21     11.30 o 
   3   3   4       85.34       81.81      6.59 o 
   4   3   4        0.11       -4.24      4.99 o 
   5   3   4       31.36       13.63      9.96 o 
  -5   4   4       40.85       33.78      7.58 o 
  -4   4   4      127.67      152.75     14.36 o 
  -3   4   4        5.99        6.28      4.63 o 
  -2   4   4      461.27      487.79     14.97 o 
  -1   4   4      691.97      623.94     28.11 o 
   0   4   4       92.14       82.50      3.07 o 
   1   4   4     1128.00     1169.93     20.59 o 
   2   4   4        0.49        0.60      1.83 o 
   3   4   4       12.87       12.81      3.85 o 
   4   4   4        3.18       -0.89      6.30 o 
   5   4   4        6.19        5.67     14.14 o 
  -5   5   4       23.60       21.74      8.51 o 
  -4   5   4        0.15       -3.61      6.13 o 
  -3   5   4       15.87       13.61      6.63 o 
  -2   5   4      228.74      226.84      8.78 o 
  -1   5   4      215.03      224.80      9.11 o 
   0   5   4        0.76        1.65      1.36 o 
   1   5   4      429.45      448.57      9.94 o 
   2   5   4      228.85      215.97      6.72 o 
   3   5   4        6.82        5.72      3.91 o 
   4   5   4       26.36       15.55     13.22 o 
   5   5   4       11.67       -3.65      9.54 o 
  -5   6   4        6.34        5.18      6.95 o 
  -4   6   4       15.82       10.91     10.62 o 
  -3   6   4        2.10       -6.12      5.51 o 
  -2   6   4       61.19       69.42     11.24 o 
  -1   6   4      443.59      440.53     11.66 o 
   0   6   4        0.74        0.14      1.52 o 
   1   6   4     1033.83     1101.85     21.61 o 
   2   6   4      260.90      255.03      6.59 o 
   3   6   4       22.65       27.16      7.21 o 
   4   6   4       47.12       30.07      8.95 o 
   5   6   4        0.69       -6.12      9.50 o 
  -5   7   4        4.22       -6.41      5.25 o 
  -4   7   4       22.07       10.45      7.25 o 
  -3   7   4        0.19       -1.79      5.50 o 
  -2   7   4       40.53       48.29     11.08 o 
  -1   7   4     1063.60     1108.57     60.84 o 
   0   7   4       63.61       68.89      3.94 o 
   1   7   4      140.02      142.27      4.68 o 
   2   7   4      399.76      412.03      9.17 o 
   3   7   4       24.05       18.57      7.85 o 
   4   7   4        0.14      -10.22      6.81 o 
   5   7   4        9.96       -2.40      9.81 o 
  -4   8   4       13.32       14.58      7.93 o 
  -3   8   4       48.73       36.88      9.14 o 
  -2   8   4       58.65       65.18      7.55 o 
  -1   8   4        5.32       -0.16      2.60 o 
   0   8   4       30.26       26.53      2.91 o 
   1   8   4      113.01      112.47      4.39 o 
   2   8   4        8.98        7.15      3.18 o 
   3   8   4        6.08       -0.25      4.47 o 
   4   8   4       26.99        2.69      7.80 o 
  -4   9   4        4.56       -4.42      7.08 o 
  -3   9   4        0.32       -3.88      5.89 o 
  -2   9   4        1.25       -2.71      4.02 o 
  -1   9   4        1.47        1.66      2.84 o 
   0   9   4        0.01        0.62      2.05 o 
   1   9   4        2.97        1.71      2.03 o 
   2   9   4        8.34        4.51      3.23 o 
   3   9   4        8.98        3.09      4.67 o 
   4   9   4        6.79       -6.92      7.59 o 
  -4  10   4        0.49       -9.05      6.81 o 
  -3  10   4        4.53        2.69      7.03 o 
  -2  10   4        1.63       -5.11      3.97 o 
  -1  10   4       37.30       33.35      5.41 o 
   0  10   4        8.16        8.93      2.63 o 
   1  10   4        2.25        0.36      2.19 o 
   2  10   4        8.36        5.51      3.62 o 
   3  10   4        0.06       -2.31      4.37 o 
   4  10   4        1.50        2.11      8.57 o 
  -4  11   4       15.59       -5.26      7.36 o 
  -3  11   4       12.96       22.31      8.74 o 
  -2  11   4        0.13       -0.40      4.44 o 
  -1  11   4        3.84       -0.74      3.67 o 
   0  11   4       70.77       74.61      5.12 o 
   1  11   4        0.27        0.22      2.91 o 
   2  11   4        3.22        0.44      3.80 o 
   3  11   4       19.56       14.20      5.80 o 
   4  11   4        3.72        4.47     10.26 o 
  -4  12   4        0.77       -5.93      7.86 o 
  -3  12   4        9.98        6.49     16.20 o 
  -2  12   4       33.39       28.47      6.58 o 
  -1  12   4       21.78       23.93      5.40 o 
   0  12   4       14.54        9.81      3.21 o 
   1  12   4       55.74       61.99      8.25 o 
   2  12   4       25.54       18.21      5.08 o 
   3  12   4        2.43       -0.11      5.58 o 
   4  12   4        6.79       -5.56     10.01 o 
  -4  13   4       36.84       27.06     10.83 o 
  -3  13   4        1.47       -4.55      7.56 o 
  -2  13   4       15.95        5.10      5.69 o 
  -1  13   4      180.12      182.37      9.64 o 
   0  13   4        3.82        1.67      3.52 o 
   1  13   4       48.13       39.19      5.35 o 
   2  13   4      138.78      140.46     13.30 o 
   3  13   4        0.14       -3.22      5.20 o 
   4  13   4        0.01       -9.05      9.90 o 
  -3  14   4        1.84       -3.97      6.70 o 
  -2  14   4       16.61        3.73      6.25 o 
  -1  14   4       54.42       61.64      8.64 o 
   0  14   4        2.51       -1.57      4.76 o 
   1  14   4       75.83       68.14      6.82 o 
   2  14   4       95.30       88.79     11.76 o 
   3  14   4        2.28        0.58      6.38 o 
  -3  15   4        0.11       -6.26      7.06 o 
  -2  15   4        7.39        5.42      6.38 o 
  -1  15   4       39.95       38.14      7.60 o 
   0  15   4        1.57       -4.73      4.98 o 
   1  15   4       18.28       14.85      5.51 o 
   2  15   4        3.03        2.31      4.85 o 
   3  15   4        0.20       -8.90      6.76 o 
  -3  16   4        0.86       -6.87      8.90 o 
  -2  16   4       17.61       11.95      7.46 o 
  -1  16   4        9.25       -0.74      5.63 o 
   0  16   4        1.52       -3.73      5.63 o 
   1  16   4      129.54      127.31     13.44 o 
   2  16   4        0.06       -1.80      5.23 o 
   3  16   4        0.35       -7.52      6.95 o 
  -2  17   4        3.47        3.90      7.37 o 
  -1  17   4       24.20       16.35      8.18 o 
   0  17   4        0.62       -0.39      9.95 o 
   1  17   4       20.24       13.73      9.26 o 
   2  17   4       21.29       24.24      8.33 o 
  -2  18   4        7.36       -4.12      7.13 o 
  -1  18   4        0.50       -4.22      7.36 o 
   0  18   4       14.96       12.65      8.86 o 
   1  18   4       21.56       18.95      8.31 o 
   2  18   4        6.10        1.56      7.05 o 
  -1  19   4        2.19       -3.18      8.53 o 
   0  19   4       61.33       63.84     12.20 o 
   1  19   4        1.34       -3.67      7.39 o 
  -5   1   5        0.91       -1.87      5.66 o 
  -4   1   5        0.10       -4.78      7.40 o 
  -3   1   5       36.19       58.41     12.25 o 
  -2   1   5        0.98        0.25      3.67 o 
  -1   1   5        2.16        1.60      2.39 o 
   0   1   5       14.64       12.23      2.33 o 
   1   1   5      360.28      365.46      9.77 o 
   2   1   5       22.88       29.68      4.09 o 
   3   1   5      141.46      139.75      8.67 o 
   4   1   5       10.26        5.07      5.04 o 
   5   1   5        0.01       17.09     18.68 o 
  -5   2   5        3.35       -3.05      5.31 o 
  -4   2   5        0.97       -5.91      4.92 o 
  -3   2   5        0.08       -3.60      5.38 o 
  -2   2   5      127.88      135.42      9.91 o 
  -1   2   5       31.97       38.46      4.74 o 
   0   2   5      242.67      255.32      7.04 o 
   1   2   5      153.72      149.44      4.42 o 
   2   2   5      229.28      227.86      7.88 o 
   3   2   5        9.51        9.80      3.87 o 
   4   2   5       98.26      146.37     19.99 o 
   5   2   5        0.11      -12.74      9.76 o 
  -5   3   5        1.09       -4.89      5.86 o 
  -4   3   5       78.91       67.06     19.21 o 
  -3   3   5        0.04       -2.09      4.51 o 
  -2   3   5      594.15      626.78     18.50 o 
  -1   3   5     1498.40     1423.93     34.74 o 
   0   3   5      205.61      188.15      5.18 o 
   1   3   5       56.97       55.39      3.88 o 
   2   3   5      156.45      159.14      6.83 o 
   3   3   5       46.57       49.26     10.42 o 
   4   3   5       35.39       42.71     14.59 o 
   5   3   5        4.35       -0.91     10.05 o 
  -5   4   5        1.08       -8.30      5.53 o 
  -4   4   5        5.10        2.11      7.24 o 
  -3   4   5        3.81        2.37      4.52 o 
  -2   4   5      272.57      288.63     10.63 o 
  -1   4   5      404.77      445.87     13.25 o 
   0   4   5       45.57       47.56      3.18 o 
   1   4   5       17.94       21.15      2.07 o 
   2   4   5       70.78       83.27      4.12 o 
   3   4   5        6.54        0.01      3.45 o 
   4   4   5       86.81       83.37     17.56 o 
   5   4   5        3.72       -1.61     10.39 o 
  -5   5   5       16.32        6.51      7.30 o 
  -4   5   5       28.03       38.61     11.48 o 
  -3   5   5        0.60       -4.41      4.07 o 
  -2   5   5      107.81      112.99     11.57 o 
  -1   5   5      121.47      103.87      5.26 o 
   0   5   5       98.50       97.91      3.70 o 
   1   5   5      591.93      604.68     12.89 o 
   2   5   5       27.31       34.84      4.10 o 
   3   5   5        0.80       -3.20      3.76 o 
   4   5   5        0.23       -4.98      7.43 o 
   5   5   5       33.54       34.42     12.98 o 
  -5   6   5        1.19        2.70      6.63 o 
  -4   6   5        0.16       -0.99      7.25 o 
  -3   6   5       12.28        1.22      6.82 o 
  -2   6   5      533.01      538.05     16.58 o 
  -1   6   5      141.90      134.37      5.61 o 
   0   6   5       89.54       78.11      5.37 o 
   1   6   5       11.80        9.18      2.14 o 
   2   6   5       16.24       17.59      2.59 o 
   3   6   5       26.91       20.05      7.42 o 
   4   6   5       34.41       20.98     24.25 o 
  -4   7   5       18.18       15.19      8.91 o 
  -3   7   5        0.19       -3.47      6.21 o 
  -2   7   5        1.75       -1.10      3.34 o 
  -1   7   5      180.90      180.15      6.82 o 
   0   7   5      140.68      156.86      5.18 o 
   1   7   5      171.87      171.53      5.51 o 
   2   7   5       89.63       89.96      4.04 o 
   3   7   5      101.75      106.66     37.20 o 
   4   7   5       41.65       31.19      9.43 o 
  -4   8   5       15.33       15.63     10.23 o 
  -3   8   5       16.29       17.41      8.04 o 
  -2   8   5      160.60      165.23     12.47 o 
  -1   8   5      438.53      436.79     15.23 o 
   0   8   5       23.10       24.03      2.98 o 
   1   8   5        0.40       -1.14      2.01 o 
   2   8   5        3.50        0.51      2.98 o 
   3   8   5       16.02       10.34      7.07 o 
   4   8   5        0.42       -4.59      7.87 o 
  -4   9   5        5.06        0.35      7.37 o 
  -3   9   5       68.62       71.72     11.94 o 
  -2   9   5        3.30       -0.77      4.26 o 
  -1   9   5       56.42       63.30      5.70 o 
   0   9   5       30.26       39.89      3.73 o 
   1   9   5       55.91       56.93      4.25 o 
   2   9   5       34.96       36.52      5.96 o 
   3   9   5        2.85        2.64      6.57 o 
   4   9   5        0.78        3.59      8.48 o 
  -4  10   5        0.23       -6.14      7.60 o 
  -3  10   5       47.12       54.09     11.05 o 
  -2  10   5       57.18       63.11     10.06 o 
  -1  10   5       14.66       20.08      4.23 o 
   0  10   5     1132.25     1208.85     24.70 o 
   1  10   5       70.67       82.85      5.24 o 
   2  10   5        8.15        4.47      3.82 o 
   3  10   5      203.17      165.34     53.70 o 
   4  10   5       23.67       12.33     11.10 o 
  -4  11   5        0.63        2.07      8.79 o 
  -3  11   5       33.85       34.41     10.39 o 
  -2  11   5        1.63       -4.49      4.85 o 
  -1  11   5        3.98        0.09      3.77 o 
   0  11   5       34.28       41.35      4.24 o 
   1  11   5       27.16       33.55      4.77 o 
   2  11   5        6.48        2.05      3.99 o 
   3  11   5        2.37        1.12      8.31 o 
   4  11   5        0.01       -4.89      7.89 o 
  -4  12   5        5.61       -4.92      9.28 o 
  -3  12   5        3.21       -4.75      7.50 o 
  -2  12   5       45.71       37.86      7.52 o 
  -1  12   5       49.90       51.55      6.96 o 
   0  12   5        1.23       -0.20      2.95 o 
   1  12   5        8.66        5.78      3.85 o 
   2  12   5        3.37       -2.90      3.81 o 
   3  12   5       16.63        1.06      8.45 o 
   4  12   5        2.37       -4.80     10.04 o 
  -3  13   5        0.16       -9.75      7.35 o 
  -2  13   5        0.71       -4.79      5.29 o 
  -1  13   5       63.03       63.48      7.97 o 
   0  13   5       66.16       76.05      6.83 o 
   1  13   5       15.40       11.21      4.44 o 
   2  13   5      104.94       98.12      9.17 o 
   3  13   5       13.01        5.46      9.54 o 
  -3  14   5        2.30       -3.54      7.51 o 
  -2  14   5       18.14        8.96      6.27 o 
  -1  14   5        0.41       -3.09      5.01 o 
   0  14   5       17.48       18.70      7.10 o 
   1  14   5        4.56        1.15      4.16 o 
   2  14   5        2.75       -0.45      5.73 o 
   3  14   5        4.07        7.00      9.19 o 
  -3  15   5        0.28       -6.25      9.13 o 
  -2  15   5        3.54       -3.62      6.24 o 
  -1  15   5       11.25       11.73      6.31 o 
   0  15   5        0.02       -4.44      6.10 o 
   1  15   5       39.95       32.66      7.50 o 
   2  15   5       44.77       42.83      8.35 o 
   3  15   5        1.40       -7.02      8.75 o 
  -2  16   5       40.17       28.04      8.37 o 
  -1  16   5       11.37        3.92      6.32 o 
   0  16   5       31.38       29.61      8.71 o 
   1  16   5       21.69       29.67      7.28 o 
   2  16   5        5.27        0.55      6.28 o 
  -2  17   5       12.98        8.83      8.09 o 
  -1  17   5       28.82       28.42     10.02 o 
   0  17   5        0.34       -1.42      7.36 o 
   1  17   5        0.03       -4.98      6.72 o 
   2  17   5       10.81        6.21      9.15 o 
  -1  18   5        0.06       -5.22      8.66 o 
   0  18   5        4.03       -1.73      7.78 o 
   1  18   5       14.84       12.64      8.80 o 
   0  19   5        4.88        0.17     13.74 o 
  -4   0   6        0.10       -2.07     11.00 o 
  -3   0   6      706.25      873.06     44.13 o 
  -2   0   6      169.80      171.90     13.16 o 
  -1   0   6       92.67       92.69      8.18 o 
   1   0   6     1221.96     1310.57     40.67 o 
   2   0   6      365.26      349.67     15.26 o 
   3   0   6     2191.08     2337.60    164.41 o 
   4   0   6        0.00       -5.01      6.42 o 
   5   0   6        0.01      -15.44     19.86 o 
  -5   1   6        1.04       -4.04      6.05 o 
  -4   1   6       12.09       22.11      9.74 o 
  -3   1   6      167.75      212.73     12.59 o 
  -2   1   6       31.25       20.17      5.09 o 
  -1   1   6      245.04      234.36     10.00 o 
   0   1   6      148.15      139.22      5.79 o 
   1   1   6        1.10        1.94      2.01 o 
   2   1   6       36.04       35.94      4.43 o 
   3   1   6       16.42       27.42      5.19 o 
   4   1   6       61.63       59.33     11.92 o 
   5   1   6        0.13      -18.34     15.42 o 
  -5   2   6        3.60        9.31      6.55 o 
  -4   2   6       48.21       68.91     17.56 o 
  -3   2   6        1.20       -7.66      5.13 o 
  -2   2   6        0.33        4.08      3.69 o 
  -1   2   6       81.87       85.80     20.88 o 
   0   2   6       73.32       70.70      3.46 o 
   1   2   6      152.69      162.15      5.93 o 
   2   2   6      128.33      130.92      6.04 o 
   3   2   6      140.96      166.33      9.97 o 
   4   2   6       29.80       31.16     14.05 o 
   5   2   6        4.76        5.59     18.01 o 
  -5   3   6        3.87        4.20      7.31 o 
  -4   3   6       12.20       -5.56      6.94 o 
  -3   3   6       64.67       98.23     14.94 o 
  -2   3   6      172.38      163.49      7.88 o 
  -1   3   6      268.11      268.62      9.41 o 
   0   3   6      877.00      919.80     20.56 o 
   1   3   6      869.11      929.06     17.06 o 
   2   3   6     1093.87     1119.87     26.29 o 
   3   3   6       45.00       60.19      9.29 o 
   4   3   6      181.49      211.04     17.17 o 
   5   3   6        1.49       -5.84     10.13 o 
  -5   4   6        5.44       -2.79      7.04 o 
  -4   4   6        6.35       -1.53      8.06 o 
  -3   4   6       32.88       45.30      8.21 o 
  -2   4   6      183.31      175.08      8.04 o 
  -1   4   6        0.32       -1.84      2.34 o 
   0   4   6      130.08      122.78      4.29 o 
   1   4   6      148.29      154.67      5.10 o 
   2   4   6        7.15        4.47      2.97 o 
   3   4   6        0.60       -0.32      3.55 o 
   4   4   6        9.22        2.36      6.77 o 
  -4   5   6        6.40       -0.98      8.03 o 
  -3   5   6        0.42       -6.00      4.25 o 
  -2   5   6      147.07      157.83      8.01 o 
  -1   5   6      117.19      100.50      5.45 o 
   0   5   6       18.48       17.66      2.62 o 
   1   5   6        6.77        1.83      1.86 o 
   2   5   6      405.31      411.89     16.78 o 
   3   5   6        5.30        5.71      4.40 o 
   4   5   6       36.51       33.88     12.34 o 
  -4   6   6        5.57       11.17      8.89 o 
  -3   6   6       34.80       40.41      9.87 o 
  -2   6   6        1.07        0.79      3.48 o 
  -1   6   6      360.36      368.56     12.22 o 
   0   6   6       12.06       13.38      2.61 o 
   1   6   6      153.13      153.97      6.79 o 
   2   6   6      174.10      201.86      7.80 o 
   3   6   6        3.35        1.07      6.29 o 
   4   6   6       14.00       12.78      8.43 o 
  -4   7   6       38.48       44.31     16.71 o 
  -3   7   6        0.02       -6.85      6.60 o 
  -2   7   6        2.17        0.57      3.83 o 
  -1   7   6       29.44       28.30      4.23 o 
   0   7   6       66.66       81.31      5.70 o 
   1   7   6      221.68      221.33      6.61 o 
   2   7   6        0.94       -0.27      2.93 o 
   3   7   6        0.66       -1.35      6.32 o 
   4   7   6        1.18       -0.97      8.52 o 
  -4   8   6        0.35       -2.50      8.70 o 
  -3   8   6       30.33       27.83      9.29 o 
  -2   8   6       44.76       68.85      9.13 o 
  -1   8   6      140.93      143.28      8.14 o 
   0   8   6        6.14        3.13      2.37 o 
   1   8   6      192.36      197.42      6.37 o 
   2   8   6        2.69        3.01      5.64 o 
   3   8   6        2.16       -1.71      6.55 o 
   4   8   6        7.49       11.42      9.32 o 
  -4   9   6        0.03      -11.87      8.18 o 
  -3   9   6        0.00       -5.13      6.44 o 
  -2   9   6       13.08        7.97      6.04 o 
  -1   9   6       83.22      101.57     10.09 o 
   0   9   6      184.97      180.91      8.29 o 
   1   9   6       44.44       56.05      4.67 o 
   2   9   6        0.65       -4.78      5.45 o 
   3   9   6       18.22       19.68      8.65 o 
   4   9   6        0.19       -4.88      8.74 o 
  -4  10   6        0.20        0.43      8.91 o 
  -3  10   6        0.37       -3.73      7.76 o 
  -2  10   6        3.22        0.25      4.80 o 
  -1  10   6       19.29       16.64      4.28 o 
   0  10   6        0.08       -1.16      2.45 o 
   1  10   6        4.64        2.46      2.85 o 
   2  10   6        0.03       -6.47      6.01 o 
   3  10   6       10.69       -1.74      6.89 o 
   4  10   6        0.91       -3.97      9.51 o 
  -4  11   6        0.04       -9.92      8.91 o 
  -3  11   6        3.48        3.79      8.42 o 
  -2  11   6       44.16       32.39      6.98 o 
  -1  11   6        1.50        0.24      3.98 o 
   0  11   6      103.41      122.30      9.51 o 
   1  11   6        3.13        2.68      4.19 o 
   2  11   6       11.38        7.67      5.31 o 
   3  11   6       11.20        7.27      8.46 o 
   4  11   6       14.45        5.02      9.93 o 
  -3  12   6        9.50       -2.47      8.30 o 
  -2  12   6        1.66       -3.12      5.63 o 
  -1  12   6      127.47      147.78     12.76 o 
   0  12   6        5.74       -1.62      2.97 o 
   1  12   6       61.79       67.69     11.37 o 
   2  12   6        0.03       -3.29      5.08 o 
   3  12   6        4.54        0.01      8.35 o 
  -3  13   6        3.54       -7.00      8.49 o 
  -2  13   6       14.46        0.50      5.70 o 
  -1  13   6       20.16       12.87      5.62 o 
   0  13   6        1.70        0.96      4.22 o 
   1  13   6      150.69      145.58      7.85 o 
   2  13   6       40.00       33.98      7.44 o 
   3  13   6        1.55      -11.08      8.75 o 
  -3  14   6        3.47        1.13      9.05 o 
  -2  14   6        1.89       -8.41      5.61 o 
  -1  14   6       78.70       82.51      9.44 o 
   0  14   6       15.10       12.17      5.84 o 
   1  14   6       24.05       20.94      5.73 o 
   2  14   6       12.11       10.58      6.60 o 
   3  14   6       18.80       13.12     10.45 o 
  -3  15   6        0.96       -1.66     10.29 o 
  -2  15   6       36.64       28.44      8.28 o 
  -1  15   6        3.17        0.52      5.68 o 
   0  15   6        0.09       -3.90      8.82 o 
   1  15   6        3.09       -5.08      5.68 o 
   2  15   6       30.70       34.34      8.41 o 
  -2  16   6        1.10       -5.26      6.68 o 
  -1  16   6        6.44        0.39      7.52 o 
   0  16   6        8.54        8.18      7.66 o 
   1  16   6       33.28       28.97      8.10 o 
   2  16   6        3.05       -1.33      7.00 o 
  -2  17   6       11.86        4.94      8.37 o 
  -1  17   6        7.74        9.52      8.53 o 
   0  17   6       23.08       24.46      8.90 o 
   1  17   6       60.03       60.81     13.63 o 
   2  17   6       50.76       63.53     20.57 o 
  -1  18   6        0.34       -0.60      8.24 o 
   0  18   6        8.23        9.99      9.21 o 
   1  18   6        0.01       -2.78     11.58 o 
  -4   1   7       15.65       16.95     12.81 o 
  -3   1   7       56.27       70.98     10.18 o 
  -2   1   7       25.66       26.17      7.98 o 
  -1   1   7       47.68       78.09      9.76 o 
   0   1   7      255.55      256.28      7.75 o 
   1   1   7      114.91      115.88      5.14 o 
   2   1   7       12.81       10.64      3.55 o 
   3   1   7        1.82       -2.06      4.02 o 
   4   1   7       10.01        6.81      5.44 o 
  -4   2   7       39.02       47.74     13.91 o 
  -3   2   7       20.35       20.12      9.39 o 
  -2   2   7       39.60       37.94     12.42 o 
  -1   2   7       11.41       14.96      3.73 o 
   0   2   7       13.87       13.29      2.85 o 
   1   2   7      143.04      151.75      6.00 o 
   2   2   7       58.72       68.98      5.89 o 
   3   2   7       19.90       15.63      4.76 o 
   4   2   7       20.20       25.48      8.08 o 
  -4   3   7        0.05       -5.74      7.96 o 
  -3   3   7        2.28        1.18      4.84 o 
  -2   3   7      273.31      238.98     10.10 o 
  -1   3   7        7.94       11.59      3.48 o 
   0   3   7       26.06       23.78      3.19 o 
   1   3   7       38.24       35.71      4.01 o 
   2   3   7      203.07      202.59      8.01 o 
   3   3   7       67.91       65.22      8.76 o 
   4   3   7      203.36      218.63     12.20 o 
  -4   4   7       83.54       89.50     20.52 o 
  -3   4   7        7.89        4.42      5.33 o 
  -2   4   7        8.52       12.39      4.48 o 
  -1   4   7      357.25      368.07     12.19 o 
   0   4   7      182.06      189.87      6.53 o 
   1   4   7       70.24       73.17      5.19 o 
   2   4   7      684.24      674.02     17.92 o 
   3   4   7        8.16        9.35      4.36 o 
   4   4   7       17.83       13.37      9.14 o 
  -4   5   7        0.35       -2.30      8.20 o 
  -3   5   7        5.22       -0.23      4.93 o 
  -2   5   7       16.65       22.83      6.60 o 
  -1   5   7      351.89      302.28     10.80 o 
   0   5   7       21.13       18.92      2.87 o 
   1   5   7       50.14       49.06      7.49 o 
   2   5   7       48.62       53.50      5.57 o 
   3   5   7        1.20        1.20      4.80 o 
   4   5   7       11.16        4.80      8.56 o 
  -4   6   7       11.02       10.21      9.77 o 
  -3   6   7        9.75        4.95      8.19 o 
  -2   6   7        9.91        7.74      4.08 o 
  -1   6   7       16.75       14.82      4.12 o 
   0   6   7        4.30        1.34      2.18 o 
   1   6   7        1.26       -2.33      2.36 o 
   2   6   7       58.01       58.69      5.77 o 
   3   6   7        1.84        2.83      6.76 o 
   4   6   7        3.40        1.99      8.83 o 
  -4   7   7        1.74       -9.64      8.38 o 
  -3   7   7       64.33       75.55     12.62 o 
  -2   7   7      341.11      324.69     12.42 o 
  -1   7   7      348.37      334.21     11.95 o 
   0   7   7      119.56      122.06      5.15 o 
   1   7   7      990.52     1004.93     23.81 o 
   2   7   7       35.09       37.03      6.31 o 
   3   7   7        4.67       -0.26      6.62 o 
   4   7   7        7.92        2.37      8.90 o 
  -4   8   7        3.14       -0.60      9.63 o 
  -3   8   7        4.01       -1.27      8.01 o 
  -2   8   7       45.80       49.56     12.26 o 
  -1   8   7       59.34       71.97     10.46 o 
   0   8   7       61.63       71.74      6.17 o 
   1   8   7       61.15       76.75      6.96 o 
   2   8   7        9.14        4.10      6.26 o 
   3   8   7        0.01       -4.40      7.06 o 
   4   8   7        0.52       -3.31      8.95 o 
  -4   9   7        5.10       -4.91     12.45 o 
  -3   9   7       33.39       42.38     11.48 o 
  -2   9   7        5.82        7.71      6.67 o 
  -1   9   7       25.75       21.60      4.72 o 
   0   9   7      108.55      121.53     10.36 o 
   1   9   7       79.93      107.57      7.40 o 
   2   9   7        1.76       -3.39      6.19 o 
   3   9   7        0.01       -8.79      6.60 o 
   4   9   7        0.68       -6.66      9.56 o 
  -4  10   7        1.21       -2.67      8.88 o 
  -3  10   7       93.97      127.87     16.31 o 
  -2  10   7      131.51      162.94     19.04 o 
  -1  10   7      168.73      166.80      7.78 o 
   0  10   7     1300.85     1366.91     32.17 o 
   1  10   7        0.61       -0.50      3.67 o 
   2  10   7        2.44       -1.36      6.86 o 
   3  10   7       19.57       10.35      8.91 o 
   4  10   7        1.66       -8.48     10.07 o 
  -3  11   7       10.41        6.83      8.97 o 
  -2  11   7        4.72        4.96      6.99 o 
  -1  11   7       10.22        3.93      4.05 o 
   0  11   7       17.90       20.58      4.21 o 
   1  11   7       90.43       96.39      9.37 o 
   2  11   7        2.51       -7.23      6.82 o 
   3  11   7        1.93       -0.76      8.38 o 
  -3  12   7        4.20        1.92      9.19 o 
  -2  12   7       27.02       23.39      9.29 o 
  -1  12   7       53.10       53.70     13.86 o 
   0  12   7        8.31        5.16      3.73 o 
   1  12   7        0.54        4.18      5.58 o 
   2  12   7       11.90        1.22      8.09 o 
   3  12   7        0.76       -8.93      9.22 o 
  -3  13   7       14.18       14.96     11.26 o 
  -2  13   7       21.71       12.53      6.98 o 
  -1  13   7      102.78      108.72     10.35 o 
   0  13   7       17.49       17.82      5.22 o 
   1  13   7      155.14      174.62     32.63 o 
   2  13   7        2.39       -2.14      7.93 o 
   3  13   7        0.00      -12.84      8.97 o 
  -3  14   7        0.55       -7.45      9.65 o 
  -2  14   7        9.55        3.93      6.76 o 
  -1  14   7        0.25        3.17      5.65 o 
   0  14   7        2.67       -6.49      5.32 o 
   1  14   7       16.09        9.39      6.61 o 
   2  14   7       41.78       33.71     11.43 o 
   3  14   7        3.06       -0.06     10.01 o 
  -2  15   7        2.58       -4.47      6.76 o 
  -1  15   7       43.80       40.38      8.29 o 
   0  15   7        1.39       -6.99      7.94 o 
   1  15   7        7.92       11.21      9.43 o 
   2  15   7        1.50       -3.11      8.62 o 
  -2  16   7        0.28       -0.09      7.59 o 
  -1  16   7        3.86       -0.01      8.36 o 
   0  16   7        0.72       -4.65      7.64 o 
   1  16   7        1.40        3.15      9.74 o 
   2  16   7       52.65       56.81     21.67 o 
  -1  17   7        0.54       -4.89      8.29 o 
   0  17   7        5.54       -1.29      7.82 o 
   1  17   7        4.45        8.81     15.99 o 
  -4   0   8       63.86      127.23     24.68 o 
  -3   0   8      321.81      378.19     25.51 o 
  -2   0   8        3.29        0.91      6.24 o 
  -1   0   8       27.47       35.41      8.39 o 
   0   0   8      218.59      179.01     13.03 o 
   1   0   8        0.68       -1.28      3.42 o 
   2   0   8      276.60      288.63     14.46 o 
   3   0   8        4.11       15.27      6.91 o 
   4   0   8        1.82       -5.53      8.16 o 
  -4   1   8        1.82        6.15      9.80 o 
  -3   1   8       69.53       88.40     11.54 o 
  -2   1   8       69.39       83.69     20.81 o 
  -1   1   8        6.15        9.17      4.10 o 
   0   1   8        7.88        0.28      2.50 o 
   1   1   8        4.17        4.99      2.76 o 
   2   1   8       90.54      112.83      7.25 o 
   3   1   8     1076.46     1166.91     29.38 o 
   4   1   8       82.38       77.78      9.72 o 
  -4   2   8        9.31       10.51      6.95 o 
  -3   2   8        1.64       -5.62      6.07 o 
  -2   2   8        0.10       -2.58      4.04 o 
  -1   2   8        3.07        4.01      3.27 o 
   0   2   8        7.03       10.26      2.85 o 
   1   2   8       25.60       36.85      4.36 o 
   2   2   8      253.17      246.57      9.29 o 
   3   2   8      143.72      143.30     18.58 o 
   4   2   8       39.90       48.04      9.48 o 
  -4   3   8       14.83       21.59     12.57 o 
  -3   3   8       37.26       43.28      8.16 o 
  -2   3   8      397.01      388.74     14.11 o 
  -1   3   8       45.24       46.42      5.47 o 
   0   3   8       50.67       47.32      4.35 o 
   1   3   8      186.24      182.05      7.08 o 
   2   3   8       71.78       87.57     10.61 o 
   3   3   8        3.37        5.55      4.77 o 
   4   3   8        7.85        9.23      9.16 o 
  -4   4   8        0.23      -11.82      8.73 o 
  -3   4   8        0.92       -4.67      5.33 o 
  -2   4   8       44.05       53.51      7.89 o 
  -1   4   8       99.01      122.49      8.34 o 
   0   4   8        8.01        9.25      2.83 o 
   1   4   8       27.59       23.15      4.65 o 
   2   4   8      603.27      628.49     17.41 o 
   3   4   8       76.02       80.49      8.18 o 
   4   4   8      130.95      180.68     40.30 o 
  -4   5   8       22.41       27.67     10.94 o 
  -3   5   8        5.85        5.11      5.55 o 
  -2   5   8        2.61       -0.76      4.20 o 
  -1   5   8       17.34       18.13      4.30 o 
   0   5   8       33.38       48.20      4.68 o 
   1   5   8       10.36        5.87      3.69 o 
   2   5   8       78.22      101.14      8.23 o 
   3   5   8        1.74        4.63      5.53 o 
   4   5   8        0.32        0.40      8.80 o 
  -4   6   8        7.30        2.50     14.73 o 
  -3   6   8       25.33       15.76      9.14 o 
  -2   6   8        4.58        3.50      4.93 o 
  -1   6   8      606.86      536.85     16.87 o 
   0   6   8       10.76        7.61      3.14 o 
   1   6   8      117.51      119.36     15.54 o 
   2   6   8        8.50        6.00      3.97 o 
   3   6   8       10.17        3.78      7.68 o 
   4   6   8        0.09       -0.20      8.78 o 
  -4   7   8        1.46        1.11     10.65 o 
  -3   7   8       16.54       -1.82      8.66 o 
  -2   7   8        0.12       -5.59      4.10 o 
  -1   7   8        0.03        1.04      3.86 o 
   0   7   8      191.36      178.57      6.39 o 
   1   7   8      650.66      649.77     27.15 o 
   2   7   8      101.77       96.51     13.69 o 
   3   7   8        0.15       -0.17      7.96 o 
   4   7   8        7.58        5.87     10.96 o 
  -4   8   8        0.50      -12.36     11.23 o 
  -3   8   8        3.69       -0.20      8.91 o 
  -2   8   8       46.83       49.32      6.99 o 
  -1   8   8        0.30       -4.62      3.87 o 
   0   8   8       14.78       17.96      3.68 o 
   1   8   8      110.06      116.83      8.04 o 
   2   8   8        9.89        0.51      6.71 o 
   3   8   8        0.96       -3.75      7.91 o 
   4   8   8        2.00        0.03      9.80 o 
  -4   9   8        3.31       -7.98     11.27 o 
  -3   9   8        0.98       -1.33      8.49 o 
  -2   9   8       26.52       12.98      7.14 o 
  -1   9   8        3.31       -1.48      3.68 o 
   0   9   8       27.01       38.97      8.31 o 
   1   9   8       47.91       49.71      6.74 o 
   2   9   8        0.47       -8.45      6.08 o 
   3   9   8        0.87       -7.40      8.13 o 
  -3  10   8        1.22        5.08      8.91 o 
  -2  10   8        1.99       -6.71      6.08 o 
  -1  10   8        0.87       -1.34      4.18 o 
   0  10   8       45.85       49.73      5.29 o 
   1  10   8        0.03       -3.62      4.13 o 
   2  10   8        2.62        0.14      6.97 o 
   3  10   8        0.30       -7.16      7.79 o 
  -3  11   8       25.69       26.14     11.35 o 
  -2  11   8        8.59        0.91      7.95 o 
  -1  11   8        0.05       -1.56      4.37 o 
   0  11   8       11.45        9.36      3.83 o 
   1  11   8        1.41        3.11      6.29 o 
   2  11   8        0.05       -8.20      7.33 o 
   3  11   8        2.89       -0.54      8.59 o 
  -3  12   8        0.00      -11.42      9.53 o 
  -2  12   8       13.09        3.98      7.56 o 
  -1  12   8        3.07       -3.07      5.01 o 
   0  12   8       57.37       54.17      6.94 o 
   1  12   8       79.05       69.64     10.88 o 
   2  12   8        8.00        7.45      8.42 o 
   3  12   8        2.60       -4.57     10.30 o 
  -3  13   8        0.93       -9.49      9.92 o 
  -2  13   8        4.36        1.46      7.64 o 
  -1  13   8        2.35        0.55      5.73 o 
   0  13   8       55.63       61.97      9.12 o 
   1  13   8      128.56      131.54     51.42 o 
   2  13   8       41.12       51.68     11.42 o 
  -2  14   8        3.76        1.68      8.13 o 
  -1  14   8      135.53      162.85     13.20 o 
   0  14   8        1.86        6.59      7.98 o 
   1  14   8       37.85       27.55      9.37 o 
   2  14   8        0.32        6.03      9.68 o 
  -2  15   8        1.31        1.45      7.41 o 
  -1  15   8        0.29       -3.70      6.72 o 
   0  15   8        1.07       -4.07      6.94 o 
   1  15   8        1.64       -2.24     14.98 o 
   2  15   8        7.23        3.76     10.48 o 
  -1  16   8        5.65       -2.00      8.94 o 
   0  16   8        2.79      -10.11     13.72 o 
   1  16   8        0.66      -12.96     15.18 o 
   0  17   8        2.34        2.17     16.29 o 
  -4   1   9        1.75       -6.46     10.87 o 
  -3   1   9       27.51       34.60      9.18 o 
  -2   1   9        6.50        1.93      4.67 o 
  -1   1   9        2.17       -4.02      3.52 o 
   0   1   9        0.01       -3.17      3.47 o 
   1   1   9        0.46       -3.78      2.52 o 
   2   1   9       36.54       43.88      5.60 o 
   3   1   9        0.75       -2.64      4.65 o 
   4   1   9        6.27       12.15      7.44 o 
  -4   2   9        6.75        7.40      7.14 o 
  -3   2   9       18.90       22.29      6.97 o 
  -2   2   9      197.60      196.81     18.52 o 
  -1   2   9       30.84       32.06      5.18 o 
   0   2   9        0.03        1.46      3.77 o 
   1   2   9        0.22       -1.60      2.79 o 
   2   2   9        2.54        1.16      3.61 o 
   3   2   9        0.19       -3.69      4.42 o 
   4   2   9       23.70       23.46      9.78 o 
  -4   3   9        7.01        4.05      9.37 o 
  -3   3   9       68.79       90.39     10.65 o 
  -2   3   9      180.15      175.71      9.27 o 
  -1   3   9      191.36      160.02      7.82 o 
   0   3   9        7.84        5.55      3.51 o 
   1   3   9       61.82       60.34      6.74 o 
   2   3   9      382.19      361.82     16.49 o 
   3   3   9       17.89       15.15      5.84 o 
   4   3   9        0.23       -3.80      9.44 o 
  -4   4   9       53.00      103.01     31.31 o 
  -3   4   9        1.03       -5.01      5.69 o 
  -2   4   9       86.11      109.96      9.48 o 
  -1   4   9        0.32       -2.44      3.55 o 
   0   4   9       17.08       17.53      6.33 o 
   1   4   9       17.60       16.71      4.52 o 
   2   4   9       69.43       98.60      7.89 o 
   3   4   9        0.05       -2.94      4.63 o 
   4   4   9       24.00       18.26     10.99 o 
  -4   5   9       11.50        1.76     10.72 o 
  -3   5   9        8.99       -2.53      6.27 o 
  -2   5   9       15.30       14.93      5.43 o 
  -1   5   9      173.97      156.33      7.94 o 
   0   5   9        1.63       -0.49      3.47 o 
   1   5   9       19.37       14.38      4.73 o 
   2   5   9      228.18      242.78      9.79 o 
   3   5   9       34.95       34.72      7.62 o 
   4   5   9        2.86        1.41     10.09 o 
  -4   6   9        1.34        2.85     11.18 o 
  -3   6   9        6.45        0.10      8.70 o 
  -2   6   9        0.05       -4.99      4.06 o 
  -1   6   9      280.32      271.87     11.08 o 
   0   6   9      183.04      174.77      8.42 o 
   1   6   9      725.72      703.34     23.01 o 
   2   6   9      193.47      193.37     11.00 o 
   3   6   9        0.00       -3.54      7.68 o 
   4   6   9       19.60       18.17     11.69 o 
  -4   7   9        0.05       -3.11     11.17 o 
  -3   7   9        4.11        3.56      8.72 o 
  -2   7   9       29.73       32.84      6.53 o 
  -1   7   9      151.21      141.41      7.86 o 
   0   7   9       54.74       56.77      7.85 o 
   1   7   9       12.49       11.96      4.69 o 
   2   7   9        7.84        4.91      5.58 o 
   3   7   9        2.29        1.50      8.54 o 
  -3   8   9       10.18       -0.40      9.14 o 
  -2   8   9        0.40       -5.15      4.97 o 
  -1   8   9       23.34       13.72      5.18 o 
   0   8   9      316.04      301.04     18.37 o 
   1   8   9      263.83      250.02     11.07 o 
   2   8   9       49.23       57.60     11.24 o 
   3   8   9        8.99        4.36      9.02 o 
  -3   9   9        0.00       -5.50      8.86 o 
  -2   9   9        9.89        5.76      6.78 o 
  -1   9   9       30.31       40.91      7.28 o 
   0   9   9      944.28      935.75     23.72 o 
   1   9   9      291.98      288.26     16.89 o 
   2   9   9        0.17       -4.91      6.84 o 
   3   9   9       41.01       70.20     14.31 o 
  -3  10   9        2.57       -7.62      8.94 o 
  -2  10   9        1.69       -8.27      6.51 o 
  -1  10   9      136.53      189.19     12.48 o 
   0  10   9       38.03       38.83      5.86 o 
   1  10   9        4.74        2.01      4.97 o 
   2  10   9        0.08       -6.57      7.04 o 
   3  10   9        1.39        1.14      9.88 o 
  -3  11   9        1.05       -3.24      9.55 o 
  -2  11   9        4.49       -9.31      6.84 o 
  -1  11   9       13.15       20.50      5.79 o 
   0  11   9      543.86      551.34     16.60 o 
   1  11   9      167.24      178.18     59.14 o 
   2  11   9        4.63        1.45      9.32 o 
   3  11   9       22.29       26.04     19.19 o 
  -3  12   9        5.01        6.02     11.24 o 
  -2  12   9        1.06       -7.04      7.20 o 
  -1  12   9       52.90       47.53      8.05 o 
   0  12   9      174.39      187.09     18.11 o 
   1  12   9       37.57       85.67     21.95 o 
   2  12   9       17.72       16.41     10.31 o 
  -2  13   9        3.44        7.21      8.22 o 
  -1  13   9       16.96       19.53      7.13 o 
   0  13   9        4.98        4.24     10.75 o 
   1  13   9        2.23      -10.85      7.23 o 
   2  13   9        0.00       -0.64      9.44 o 
  -2  14   9        0.82        4.00      8.37 o 
  -1  14   9      100.04      101.10     11.18 o 
   0  14   9       34.26       21.94     17.88 o 
   1  14   9       63.25       55.47     11.17 o 
   2  14   9       26.43       23.68     10.85 o 
  -1  15   9       14.35       19.04      7.80 o 
   0  15   9        1.01      -11.61     16.46 o 
   1  15   9       10.98       11.72     19.18 o 
   0  16   9        1.10        4.24     17.44 o 
  -4   0  10       23.18       47.43     22.05 o 
  -3   0  10       99.07      143.37     21.12 o 
  -2   0  10        2.09        5.76      8.57 o 
  -1   0  10        0.01        0.83      5.98 o 
   0   0  10       25.34        9.27      7.37 o 
   1   0  10       12.50       12.32      5.86 o 
   2   0  10       53.74       65.60      9.79 o 
   3   0  10       82.05       56.40     24.15 o 
   4   0  10        0.01       -2.17      9.50 o 
  -4   1  10        1.54       -6.19      6.47 o 
  -3   1  10      192.35      228.17     14.25 o 
  -2   1  10      366.82      362.33     23.76 o 
  -1   1  10       15.19        8.46      5.16 o 
   0   1  10       64.70       48.46      9.41 o 
   1   1  10       42.10       36.82      5.10 o 
   2   1  10        0.23       -2.03      3.75 o 
   3   1  10       18.09       24.09      6.49 o 
   4   1  10       12.20       10.68      8.76 o 
  -4   2  10        2.23      -10.88      7.25 o 
  -3   2  10      164.74      225.55     15.32 o 
  -2   2  10      118.63      142.82     11.21 o 
  -1   2  10       96.34      124.12      9.33 o 
   0   2  10       46.69       53.98      7.89 o 
   1   2  10       29.15       19.90      5.06 o 
   2   2  10        8.77        8.37      4.50 o 
   3   2  10        9.95        0.14      5.39 o 
  -4   3  10       19.59       28.75     11.52 o 
  -3   3  10       25.15       34.13      8.33 o 
  -2   3  10       13.87        7.11      5.23 o 
  -1   3  10        4.46       -2.84      3.83 o 
   0   3  10       24.86       31.17     11.57 o 
   1   3  10        0.69       -2.86      4.03 o 
   2   3  10       93.49      108.90      8.59 o 
   3   3  10       25.89       23.84      6.56 o 
  -4   4  10       20.65       32.61     13.26 o 
  -3   4  10       38.58       58.39     11.43 o 
  -2   4  10      153.79      152.38      9.43 o 
  -1   4  10      220.05      169.12     10.67 o 
   0   4  10        6.18        2.55      5.11 o 
   1   4  10        6.55        5.05      4.35 o 
   2   4  10        1.50       -2.78      4.05 o 
   3   4  10       25.20       27.43      7.49 o 
  -3   5  10        0.00       -8.16      6.29 o 
  -2   5  10       56.40       67.14      9.94 o 
  -1   5  10      231.80      204.87      9.86 o 
   0   5  10      102.05      129.31      9.46 o 
   1   5  10       93.80      103.01      9.07 o 
   2   5  10       32.58       35.77      6.89 o 
   3   5  10        0.00       -4.25      6.23 o 
  -3   6  10        0.79       -2.35      8.29 o 
  -2   6  10       31.41       29.10      6.27 o 
  -1   6  10        7.07        5.57      4.76 o 
   0   6  10        9.69       13.39      4.86 o 
   1   6  10       60.05       50.11      7.14 o 
   2   6  10        2.13       -4.25      4.91 o 
   3   6  10        0.13       -1.53      9.07 o 
  -3   7  10        2.86       -7.64      9.41 o 
  -2   7  10       12.87       12.94      6.05 o 
  -1   7  10      124.83      120.60     11.46 o 
   0   7  10        7.39        4.02      4.49 o 
   1   7  10       34.23       23.26      5.98 o 
   2   7  10        0.32       -2.29      6.53 o 
   3   7  10        0.01       -0.43      8.61 o 
  -3   8  10        1.16       -5.60      9.84 o 
  -2   8  10        1.09        0.78      5.64 o 
  -1   8  10       45.69       50.94      7.23 o 
   0   8  10        0.67       -2.18      4.22 o 
   1   8  10       95.85      117.57     10.33 o 
   2   8  10        3.18       -2.35      8.27 o 
   3   8  10        1.04        0.29      9.72 o 
  -3   9  10        1.90       -2.61      9.24 o 
  -2   9  10        0.00        5.08     14.86 o 
  -1   9  10        1.30       -1.84      4.79 o 
   0   9  10        8.36        5.74      5.17 o 
   1   9  10       37.09       26.55      6.63 o 
   2   9  10       13.20       13.21      9.02 o 
   3   9  10        0.37       -2.15     11.22 o 
  -3  10  10        1.80       -0.27     10.08 o 
  -2  10  10        5.69        2.43      8.31 o 
  -1  10  10        0.95        1.74      5.74 o 
   0  10  10       12.05        8.70      5.42 o 
   1  10  10        3.75        1.19      7.01 o 
   2  10  10        0.48       -5.99      8.71 o 
  -2  11  10        1.18       -1.50      8.02 o 
  -1  11  10        8.76        0.77      5.66 o 
   0  11  10       40.00       40.62     12.70 o 
   1  11  10       13.43       12.30     12.47 o 
   2  11  10        6.15       10.46      9.65 o 
  -2  12  10        0.07       -5.45      7.93 o 
  -1  12  10        0.00        0.50      9.77 o 
   0  12  10       23.30        8.66      7.14 o 
   1  12  10       42.42       46.97     12.11 o 
   2  12  10        0.16       -6.57      8.39 o 
  -2  13  10        1.15       -0.70     12.81 o 
  -1  13  10      139.11      200.85     25.01 o 
   0  13  10        1.80        8.03     15.61 o 
   1  13  10        8.60        0.50      8.20 o 
  -1  14  10       13.17       27.94     10.71 o 
   1  14  10        1.11       -8.16      7.88 o 
  -3   1  11        9.06        5.62      6.89 o 
  -2   1  11       33.70       36.81      8.23 o 
  -1   1  11       67.58       85.35     10.27 o 
   0   1  11       37.02       40.60      7.76 o 
   1   1  11        4.92        4.06      4.48 o 
   2   1  11        0.04       -4.18      4.27 o 
   3   1  11       15.71       13.70      6.44 o 
  -3   2  11       19.00       23.57      8.43 o 
  -2   2  11       62.09       81.38     10.76 o 
  -1   2  11       16.55       10.92      6.96 o 
   0   2  11        6.43        3.14      5.32 o 
   1   2  11       52.66       41.81      6.81 o 
   2   2  11        4.45        2.67      4.77 o 
   3   2  11        1.63       -6.43      5.71 o 
  -3   3  11        2.01       -2.83      7.31 o 
  -2   3  11       35.74       26.29      6.94 o 
  -1   3  11        0.06       -0.65      4.77 o 
   0   3  11       11.10        3.69      5.36 o 
   1   3  11       67.45       67.53      8.14 o 
   2   3  11       45.65       39.29      6.44 o 
   3   3  11       29.70       32.19      8.57 o 
  -3   4  11        8.29       10.71      7.41 o 
  -2   4  11        2.82        1.33      5.12 o 
  -1   4  11        7.96        9.15      6.03 o 
   0   4  11        4.00        6.80      6.09 o 
   1   4  11       76.09       86.18      8.83 o 
   2   4  11       26.24       21.09      5.63 o 
   3   4  11        2.95       -7.51      6.86 o 
  -3   5  11       26.18       29.82      9.07 o 
  -2   5  11       39.03       32.00      7.26 o 
  -1   5  11       17.14       24.56      7.16 o 
   0   5  11        0.37       -0.87      5.55 o 
   1   5  11        3.03       -0.14      4.81 o 
   2   5  11        1.56       -0.91      5.36 o 
   3   5  11       11.99       -1.41      9.68 o 
  -3   6  11        0.00       -7.20      8.65 o 
  -2   6  11        6.28        2.75      5.80 o 
  -1   6  11        5.81       -6.68      5.62 o 
   0   6  11       43.71       44.64      8.89 o 
   1   6  11       55.57       54.42      7.61 o 
   2   6  11       37.10       47.78      9.58 o 
   3   6  11        2.60        2.98     10.47 o 
  -3   7  11        3.77       -1.49     10.34 o 
  -2   7  11        1.26       -2.57      5.56 o 
  -1   7  11       10.69        7.41      6.66 o 
   0   7  11       67.31       53.54      7.92 o 
   1   7  11        6.76        2.37      4.68 o 
   2   7  11       49.58       82.59     13.37 o 
   3   7  11       17.68       23.04     12.09 o 
  -3   8  11        1.58        5.09     11.43 o 
  -2   8  11        3.74        4.36      6.39 o 
  -1   8  11       19.77        9.85      6.77 o 
   0   8  11       25.89       18.85      5.63 o 
   1   8  11        2.35        0.79      5.32 o 
   2   8  11       68.32       65.01     17.46 o 
  -2   9  11        2.52       -5.70      8.04 o 
  -1   9  11        9.60        7.65      7.77 o 
   0   9  11        1.67       -3.25      4.97 o 
   1   9  11        4.95        3.66      5.30 o 
   2   9  11        7.46        1.08      8.35 o 
  -2  10  11        6.25        5.02      8.67 o 
  -1  10  11        8.85        2.68      7.55 o 
   0  10  11      106.78      121.30     25.75 o 
   1  10  11        9.21       -3.85      7.55 o 
   2  10  11        2.27       -7.84      8.39 o 
  -2  11  11        0.14       -4.57      7.62 o 
  -1  11  11        1.02       -1.48      8.04 o 
   0  11  11        4.79       -3.17      5.70 o 
   1  11  11        8.55        7.77     13.27 o 
   2  11  11        0.75        5.19     10.18 o 
  -1  12  11       14.82       18.12     11.98 o 
   0  12  11        7.19       -2.91      6.47 o 
   1  12  11        1.00       -0.63     10.49 o 
   0  13  11       30.93       17.72     18.90 o 
  -3   0  12       26.61       22.66     13.42 o 
  -2   0  12       30.86       29.53     10.96 o 
  -1   0  12        7.67        5.52      8.20 o 
   0   0  12      391.03      349.39     23.86 o 
   1   0  12      123.54      109.00     18.10 o 
   2   0  12        0.07       -3.58      7.35 o 
   3   0  12      111.16      130.24     41.72 o 
  -3   1  12       30.78       25.99      8.80 o 
  -2   1  12        5.81       -1.82      5.74 o 
  -1   1  12       13.47        2.54      5.89 o 
   0   1  12       93.48       96.85     11.48 o 
   1   1  12       14.16        7.16      5.42 o 
   2   1  12       32.65       31.10      6.85 o 
   3   1  12        5.93       -0.51      6.45 o 
  -3   2  12        0.67       -3.38      8.15 o 
  -2   2  12        5.47        1.74      6.10 o 
  -1   2  12       60.97       58.83      9.55 o 
   0   2  12        9.26       10.80      6.69 o 
   1   2  12       19.27        9.16      5.47 o 
   2   2  12       18.88       16.49      6.23 o 
   3   2  12       32.94       44.00      8.68 o 
  -3   3  12       27.14       20.33      8.71 o 
  -2   3  12        2.21       -5.68      5.45 o 
  -1   3  12       53.90       61.28     10.14 o 
   0   3  12       76.06       60.22      9.68 o 
   1   3  12       60.38       55.29      9.92 o 
   2   3  12        0.39       -2.10      4.72 o 
   3   3  12       10.65        1.95      6.79 o 
  -3   4  12       18.80       32.19      9.12 o 
  -2   4  12        3.42       -0.58      6.36 o 
  -1   4  12       14.31       18.06      7.47 o 
   0   4  12        3.97       -0.81      6.09 o 
   1   4  12       70.64       70.41      9.32 o 
   2   4  12       24.06       12.96      7.02 o 
  -2   5  12        0.14       -4.20      6.14 o 
  -1   5  12        4.63        0.30      6.17 o 
   0   5  12        5.89       -7.64      5.67 o 
   1   5  12       42.16       32.41      9.13 o 
   2   5  12       23.61       37.88      8.78 o 
  -2   6  12       18.24       15.99      7.93 o 
  -1   6  12        6.62       -5.38      5.72 o 
   0   6  12        9.33        4.40      6.78 o 
   1   6  12       11.96        9.72      6.18 o 
   2   6  12       64.10       70.12     10.39 o 
  -2   7  12       27.99       22.11     14.70 o 
  -1   7  12        5.72       -0.31      6.88 o 
   0   7  12       15.05        9.26      7.47 o 
   1   7  12        2.59       -0.29      5.84 o 
   2   7  12        8.03        1.81      9.61 o 
  -2   8  12        7.38        4.24      8.07 o 
  -1   8  12        3.51       -7.13      6.31 o 
   0   8  12        6.00        3.07      7.01 o 
   1   8  12       11.76       10.78      6.33 o 
   2   8  12       40.55       43.61     12.43 o 
  -2   9  12        2.11        5.48     12.03 o 
  -1   9  12        0.51       -2.52      7.17 o 
   0   9  12       11.85       14.78      8.60 o 
   1   9  12        0.74       -5.46      6.01 o 
  -1  10  12        0.65       -3.56      7.82 o 
   0  10  12        1.79       -7.46      7.84 o 
   1  10  12        1.83        6.39      8.56 o 
  -1  11  12        0.82       -8.07      8.39 o 
   0  11  12        3.59       -3.42      8.80 o 
  -2   1  13        5.26        1.00      7.27 o 
  -1   1  13       22.36       19.35      7.79 o 
   0   1  13        6.43        9.90      7.47 o 
   1   1  13        1.36       -5.26      7.21 o 
   2   1  13        0.03       -2.42      5.60 o 
  -2   2  13        0.15       -6.65      6.51 o 
  -1   2  13       49.70       68.06     13.14 o 
   0   2  13        7.35        2.01      6.67 o 
   1   2  13        3.09       -5.57      7.01 o 
   2   2  13       29.62       29.64      8.72 o 
  -2   3  13        0.28       -4.60      7.14 o 
  -1   3  13        0.43       -3.22      6.09 o 
   0   3  13       19.49        8.37      7.04 o 
   1   3  13       53.26       51.21      8.47 o 
   2   3  13       10.91        5.02      7.25 o 
  -2   4  13       15.56        8.78      8.21 o 
  -1   4  13       89.30       94.18     15.73 o 
   0   4  13        2.62       -9.72      6.54 o 
   1   4  13       17.53        9.22      6.55 o 
   2   4  13       60.23       80.32     11.59 o 
  -2   5  13        3.41        3.70      7.90 o 
  -1   5  13        0.63       -5.05      6.30 o 
   0   5  13       13.68       11.62      8.20 o 
   1   5  13        9.88        9.38      6.72 o 
   2   5  13        0.10       -1.82      7.26 o 
  -2   6  13       16.50        3.55      8.17 o 
  -1   6  13       31.45       22.32      8.27 o 
   0   6  13        4.80        0.82      7.36 o 
   1   6  13        0.70       -5.12      6.05 o 
  -1   7  13        8.31       11.21      8.30 o 
   0   7  13       14.35       10.46      8.05 o 
   1   7  13       84.25       75.11     10.31 o 
  -1   8  13        5.74       -3.54      8.38 o 
   0   8  13        4.38        2.81      8.18 o 
   1   8  13       15.93       10.43      7.28 o 
   0   9  13       26.78       21.60      9.92 o 
  -1   0  14       62.94       63.25     16.44 o 
   0   0  14        6.01       10.09     10.33 o 
   1   0  14       18.81       18.40     13.92 o 
  -1   1  14        0.16        2.00      7.37 o 
   0   1  14       29.50       23.03     14.53 o 
   1   1  14        2.08       -3.18      8.47 o 
  -1   2  14        0.22       -3.22      6.57 o 
   0   2  14       28.75       26.87      9.38 o 
   1   2  14        4.59       -4.58      8.00 o 
  -1   3  14        2.39        4.05      7.78 o 
   0   3  14       31.65       25.88      9.61 o 
   1   3  14        0.23       -8.07      7.71 o 
  -1   4  14        1.44       -3.91      6.82 o 
   0   4  14        0.01       -6.75      7.74 o 
   1   4  14       17.31       12.93      8.82 o 
   0   5  14       24.73       31.95     10.62 o 
                                                 
